# Supplementary material for: Identification of potential metabolic biomarkers of rectal cancer and of the effect of neoadjuvant radiochemotherapy
Source: PLoS One. 2021 Apr 22;16(4):e0250453. doi: 10.1371/journal.pone.0250453 (PMC8062076; doi:10.1371/journal.pone.0250453)
Supplement: S1 Dataset — (XLS) [file pone.0250453.s001.xls]

## Sheet: Hoja1
Group	Age	Gender	Dyslipidemia	Hupertension	Diabetes	BMI	AST pre	AST post	ALTpre	ALT post	Smoking	Alcohol	Clinical T	Clinical N	Clinical M	Patho T	Patho N	Patho M	Histology	Clinical stage	Dworak	Toxicity	Toxicity-1	Relapse	Localization	CEA pre	CEA post	CA19.9 pre	CA 19.9 post	PON1C pre	PON1C post	PON1A pre	PON1A post	Pyruvate pre	Lactate pre	Alanine pre	OH-butyrate pre	Valine pre	Leucine pre	Isoleucine pre	Succinate pre	Fumarate pre	Serine pre	Oxalacetate pre	Malate pre	a-keto-glutarate pre	Glutamate pre	Aconitate pre	Glutamine pre
0	43	1	0	0	0	21.36	16.47				1	0																		117.84		112.2		309.43	2206.24	482.83	57.21	482.03	107.28	74.18	4.74	6.54	71.02	9.86	5.56	5.83	35	6.9	1440.78
0	37	1	0	0	0	19.66	19.41				1	0																		99.41		151.25		558.38	2128.46	1149.25	112.64	467.93	226.4	124.46	9.31	5	201.65	24.65	6.79	16.16	68.27	4.44	1088.57
0	47	1	0	0	0	31.11	17.65		18.24		0	0																		88.38		176.05		1053.83	2721.92	1265.12	244.9	465.33	199.3	127.05	4.93	5.94	150.66	19.27	6.38	16.65	49.2	5.43	868.89
0	39	1	0	0	0	23.03	15.88		10.59		1	0																		88.38		108.48		531.48	2183.53	534.25	75.46	482.03	117.33	77.63	3.52	6.32	126.51	10.56	6.04	10.38	46.31	5.14	953.75
0	43	1	0	0	0	20.39	20.59		18.24		0	0																		128.46		89.26		594.89	2500.22	1041.05	205.98	475.16	244.7	141.86	5.48	7.39	120.78	15.15	7.05	23.58	93.3	5.98	1726.63
0	47	1	0	0	0	22.84	59.41		19.41		1	0																		150.52		100.42		575.1	2140.12	706.9	168.42	482.03	112.24	62.58	5.72	7.32	62.68	42.39	8.18	19.17	39.23	6.61	1645.26
0	45	1	0	1	0	22.64	19.41		18.24		0	0																		173.86		84.92		521.16	2236.8	724.49	174.74	424.12	200.57	127.22	7.44	7.54	130.75	26.29	7.47	27.49	112.98	6.54	945.59
0	45	1	0	0	0	27.12	20		14.12		0	0																		88.54		148.77		722.52	2645.5	1064.65	274.46	491	242	127.3	6.81	7.49	141.4	29.18	7.71	18.81	88.47	6.05	2128.46
0	49	1	0	0	0	26.11	18.82		12.94		1	0																		217.11		94.22		881.23	2482.98	875.03	218.95	433.65	214.03	119.04	5.87	7.06	158.84	38.99	7.87	28.94	100.04	6.76	1804.85
0	42	1	0	0	0	20.63	18.24		15.29		1	0																		121.22		128.94		606.54	2038.19	911.52	180.25	461.5	190.37	101.93	4.66	6.77	176.64	24.65	6.85	25.37	173.46	5.29	1126.31
0	39	1	0	0	1	20.75	17.65		14.71		0	1																		182.87		69.43		400.33	1903.21	1181.3	206.25	506.38	231.8	118.48	7.51	7.53	117.1	26.41	7.53	18.97	111.73	6.85	1966.99
0	41	1	0	0	0	22.77	30.59		18.82		1	0																		99.41		114.06		1012.32	3030.4	725.92	100.95	482.03	136.95	66.01	7.32	7.38	67.72	23.34	7.71	28.91	126.64	6.74	1286.16
0	45	0	0	0	0	29.94	24.71		37.65		0	0																		104.96		89.88		501.93	2768.1	1298.07	118.05	515.91	300.11	179.44	7.03	7.4	120.78	20.22	8.21	45.25	209.54	7.01	1144.24
0	48	1	0	0	0	24.84	20		20		0	0																		99.41		146.91		1022.97	2955.46	1181.53	186.87	441.23	217.02	125.43	7.44	7.33	418.08	17.72	9.42	36.5	142.17	7.33	1701.21
0	41	0	0	0	0	23.66	17.06		27.65		1	0																		100.93		53.93		308.14	2147.45	1058.6	566.39	622.75	484.08	372.19	4.14	6.21	173.21	27.86	5.88	20.1	96.48	5.45	3955.7
0	74	0	0	0	1	31.63	21.76		41.76		0	1																		103.03		58.27		562.31	2745.52	735.53	135.13	292.07	174	92.51	5.28	6.44	57.22	35.92	7.17	33.62	54.62	7.19	2347.15
0	40	0	0	0	0	29.24	20.59		21.76		1	1																		157.6		115.3		467.24	2158.19	833.13	194.56	482.21	285.34	158.39	3.76	6.54	77.67	22.64	6.25	21.7	57.07	6.77	2485.25
0	47	0	0	0	0	30.28	21.18		26.47		0	1																		149.39		117.16		362.05	2687.15	1253.06	198.23	484.93	272.37	153.32	5.25	7.18	81.79	39.88	7.57	22.97	103.27	7.3	3106.69
0	40	0	1	0	0		28.82		67.06		1	0																		118.96		93.6		378.62	2015.54	910.23	166.19	405.89	242.8	147.5	4.46	6.54	68.72	19.01	6.59	29.6	70.39	6.54	2372.81
0	38	0	0	0	0	26.73	22.35		17.06		1	0																		99.41		98.56		385.9	3020	780.64	220.55	356.63	234.03	148.42	6.5	7.06	117.38	36.38	7.36	24.74	193.82	6.9	3033.4
0	34	1	0	0	0	21.19	22.94		21.76		1	0																		131.52		59.51		633.21	2514.34	624.55	123.79	311.5	150.9	90.26	4.31	6.18	65.04	34.39	6.17	22.29	43.21	6.45	1772.5
0	41	0	0	0	0	28.95	32.35		62.35		0	0																		160.17		103.52		402.77	2672.66	1092.87	173.57	518.36	302.62	187.03	6.61	7.33	80.72	50.55	8.7	40.87	76.05	8.44	2486.87
0	30	1	0	0	0	32.41	15.29		8.24		1	0																		79.36		86.78		431.16	1862.77	1060.51	399.83	539.8	265.54	152.05	5.12	6.81	91.47	36.66	6.81	14.47	83.24	6.72	1482.72
0	38	0	0	0	0	24.3	18.24		20		0	0																		130.88		114.06		345.21	2171.5	1218.54	173.16	545.81	442.33	239	4.25	7.71	120.78	28.18	7.42	19.69	117.08	7.21	2124.11
0	35	1	0	0	0	20.32	20		14.12		0	0																				109.72		513.75	2087.44	1139.53	109.18	470.57	223.66	116.49	4.54	7.01	242.27	28.37	7.78	16.45	82.3	6.55	1723.98
0	44	0	0	0	0	34.25	25.29		42.94		0	1																		75.98		133.89		608.25	2220.19	1020.64	241.38	502.51	267.99	163.58	5.19	6.51	83.26	44.96	6.75	46.27	100.95	7.68	1282.11
0	28	1	0	0	0		22.35		15.88		1	0																		134.9		107.24		223.65	2709.43	1064.65	289.31	482.03	232.96	130.27	8.35	9.95	48.97	41.06	8.11	20.85	33	9.14	1126.31
0	45	0	0	0	0	31.14	31.76		52.94		0	1																		92.88		75.01		499.2	2859.28	1256.51	186.21	561.09	330.37	212.55	5.05	6.88	108.88	24.78	8	66.56	186.28	7.74	969.1
0	32	1	0	0	0	32.6	17.65		14.12		0	0																		121.22		99.8		715.37	2741.4	525.18	94.71	482.03	143.71	89.88	5.84	5.57	74.2	28.63	6.44	14.58	62.12	5.91	1334.11
0	58	1	0	0	1	34.24	21.76		15.88		0	0																		132.81		124.6		724.03	2150.24	1211.14	347.78	465.15	156.14	102.94	9.63	6.19	74.51	35.08	7.97	30.96	210.23	6.9	980.85
0	26	1	0	0	0	20.32	15.88		10		1	1																		148.58		99.18		861.94	2745.22	1255.86	373.57	434.85	163.07	93.09	5.95	6.87	203.77	31.61	8.26	17.06	53.19	7.44	721.86
0	47	0	0	1	0	32.97	17.65		18.82		0	0																		84.51		141.33		211.05	1891.99	1729.12	189.51	540.46	232.96	135.82	5.47	5.78	123.5	30.64	7.03	13.54	129.74	6.29	659.41
0	50	0	0	0	0	26.19	31.76		36.47		0	1																		62.14		109.72		219.5	2108.93	1428.04	185.17	529.51	184	101.15	5.39	5.75	179.1	26.32	7	27.74	171.54	6.92	733.45
0	45	1	0	0	1	23.87	24.12				1	0																		146.81		104.14		308.26	2045.94	981.55	361.8	457.9	165.18	91.34	6.54	6.31	87.82	21.01	6.88	18.99	63.18	8.02	594.43
0		0	0	0	0	30.66	24.12		35.29		0	1																		95.46		105.38		570.23	2565.42	1657.32	205.96	623.71	294.85	181.14	5.74	6.11	129.4	19.29	6.84	38.85	126.99	7.49	594.08
0	39	1	0	0	0	23.42	27.06		39.41		0	0																		165.81		156.21		682.13	2818.86	1161.29	164.37	518.61	220.28	130.27	6.58	6.54	84.3	18.43	8.22	33.71	55.11	7.21	357.5
0	44	1	0	0	0	22.2	18.24		12.35		1	0																		54.89		130.79		511.87	2116.52	1552	114.81	474.93	255.52	121.84	5.41	5.84	120.78	39.8	6.64	17.54	210.78	6.19	835.1
0	50	1	0	0	0	22.96	15.29		11.76		1	0																		89.99		129.55		162.28	2166.69	838.7	259.1	472.99	269.46	131.57	5.1	6.63	120.78	9.18	7.16	15.01	104.8	7.51	642.68
0	48	1	0	0	0	23.89	22.35		18.82		1	0																		85.16		144.43		455.01	2335.89	1761.13	161.04	550.61	202.22	120.43	7.63	5.71	142.24	38.63	7.43	21.67	168.81	6.42	531.7
0	25	0	0	0	0	19.56	15.88		15.29		0	0																		113.07		86.78		264.34	2080.26	1073.38	283.39	529.77	324.87	208.26	5.2	6.27	133.36	28.91	8.12	20.98	232.99	8.05	914.67
0	28	0	0	0	0	21.64	12.94		12.35		1	1																		51.35		87.4		419.13	1920.58	970.36	187.11	490.46	351.99	242.64	4.68	5.62	213.36	13.06	6.76	16.12	87.07	7.72	757.12
0	35	1	0	0	0	24.96	17.65		15.29		1	0																		87.13		89.26		391.04	1922.68	681.18	135.07	463.76	223.17	139.37	5.32	5.26	136.33	9.99	6.84	14.19	46.52	7.17	636.64
0	50	0	0	0	0	28.87	26.47		30		0	0																		63.61		102.28		588.76	1964.84	1254.57	323.34	481.84	240.82	142.89	4.84	6.06	166.41	19.19	7.01	21.83	59.99	7.53	958.01
0	29	1	0	0	0	21.34	14.71		15.29		1	0																		94.39		107.24		760.35	2383.46	1427.33	336.63	641.53	275.66	151.15	5.16	5.1	114.41	29.07	6.97	21.76	130.28	6.3	375.35
0	32	1	0	0	0	24.06	17.65		10.59		1	0																		83.79		89.26		404.41	1962.75	1059.28	214.69	511.78	330.76	200.6	6.55	6.33	287.96	20.17	7.7	17.86	112.28	9.07	994.06
0	30	0	0	0	0	25.93	21.18		20		0	1																		120.41		71.91		450.02	1628.36	1192.47	101.64	421.36	177.91	102.02	4.68	5.05	138.01	19.71	6.97	21.18	130.65	5.25	444.26
0	74	1	0	0	0		17.65		17.06		1	0																		78.21		85.54		611.38	2358.45	1025.16	203.16	426.06	325.41	186.41	6.38	7.88	292.36	12.44	9.95	25.51	94.06	10.09	1446.62
0	44	0	0	0	0	25.76	30		35.88		1	0																		97.56		126.46		836.03	2426.15	1397.98	134.07	561.61	305.89	169.49	7.68	6.01	111.92	24.97	7.77	50.7	175.18	8.68	720.3
1	64	0	1	1	0		11	13	10	10	1	1	3	1	0	3	0	0	0	2	3	8	2	0	0					27.27	29.66	93.49	84.34	921.12	1650.45	974.52	99.11	360.43	218.05	159.98	5.62	4.47	95.9	9.61	5.19	9.4	78.9	4.57	2636.26
1	72	0	0	1	1		7		7		1	0	4	2	0	4	0	0	0	2	3	3	1	4	2	4.03				18.3		99.46		1219.47	2090.27	856.78	278.37	312.34	180.13	149.1	8.53	4.47	88.3	35.76	5.83	11.61	60.73	7.64	3770.05
1	60	0	0	0	0	29.3		17		19	1	0	3	2	0	2	0	0	0	2	3	0	0	0	1	2.46		11.8		24.79		79.7		999.25	1942.18	722.45	152.87	312.98	218.6	160.08	8.81	4.5	81.6	18.32	5.74	9.96	85.83	5.08	3107.04
1	68	0	1	0	0	30.47	13	21	12	18	0	0	3	1	0	2	0	0	0	2	3	0	0	0	0	8.73		24.1		149.91		94.95		674.61	1798.23	757.09	134.52	310.51	214.03	144.68	8.27	4.78	58.04	31.32	7.09	11.57	65.71	6.52	3214.35
1	65	0	1	1	0	36.8	18	24	15	23	0	1	3	0	0	0	0	0	0	1	0	8	2	0	1	2.33				58.68		77.58		929.9	1911.04	748.88	282.12	340.14	244.16	176.67	8.25	4.94	74.99	19.24	6.11	21.03	110.71	5.23	2409.18
1	72	1	1	1	1	32.37	16	14	15	13	0	0	3	1	0	3	2	2	0	2	1	4	1	3	1	4.44		8		61.01		108.48		646.48	1440.71	718.63	115.33	317.86	195.72	110.77	9.78	4.24	94.24	32.84	6.1	9.11	92.28	5.06	2648.1
1	83	1	0	1	0		18		12		1	0	3	1	0	4	0	0	0	2	3	2	1	4	0					55.16		126.25		856.99	1653.97	762.38	268.47	328.28	254.9	189.23	6.25	5.13	114.86	25.03	6.71	17.33	42.46	6.79	3420.53
1	65	1	0	1	0	33.78	17	23	16	23	0	0	3	5	0	3	0	0	0	4	3	2	1	0	1	6.96	3.82			19.56		99.2		536.93	1277.34	749.79	347.89	312.9	187.74	129.5	9.56	4.7	143.68	30.68	6.27	12.33	79.07	6.64	2578.83
1	62	0	1	1	0	24.57	22	18	28	20	1	0	3	1	0	3	0	2	0	2	3	0	0	2	1	8.38	2.89			27.16		101.98		577.56	1842.34	700.89	540.94	312.92	179.96	111.41	9.47	4.64	84.07	28.01	6.22	21.25	87.14	6.02	1803.41
1	46	0	0	0	0	23.77	25	21	24	16	1	0	3	1	0	3	1	2	0	2	2	5	1	0	2	15.68	10.45		12.1	76.15	119.41	99.99	98.27	431.29	1430.15	844.69	80.96	360.12	212.29	129.11	7.97	3.83	125.12	18.03	5.65	8.52	44.49	3.68	2164.75
1	82	0	1	1	0	30.48	18	35	17	18	0	1	3	2	0	5	5	2	0	2	0	5	1	2	2	13.76	9.1	73.2	59.1	18.54	60.54	79.97	62.06	452.21	1546.88	830.85	338.78	314.44	180.42	130.98	9.64	4.44	95.9	8.57	6.3	11.73	111.34	5.5	2862.09
1	55	0	1	0	1	30.19	14	14	20	29	1	0	3	5	0	2	0	1	0	4	3	7	1	2	1	4.32	5.12	6.1	10.3	11.73	16.25	93.1	114.31	921.64	1806.77	832.42	80.17	345.29	215.45	141.22	6.49	4.36	183.33	18.06	5.04	17.19	84.87	4.74	2136.94
1	75	0	1	1	0		15	17	16	17	1	0	3	1	0	0	0	0	0	2	4	4	1	0	0	1.24	1.3			27.62	45.01	93.36	88.85	1064.01	2065.31	798.47	100.25	297.7	187.89	132.66	12.88	4.47	173.76	29.62	8.08	10.42	75.28	6.11	1482.13
1	77	1	1	1	0	29.78					0	1	3	1	0	1	0	0	0	2	3	4	1	0	1					28.92	70.13	75.33	64.45	615.19	1723.22	719.82	364.08	295.38	174.33	119.95	21.06	4.47	233.27	46.34	10.3	8.28	194.75	8.25	2028.74
1	75	0	0	0	0		37	21	20	17	0	1	3	1	0	3	0	0	0	2	3	4	1	0	2		1.17		9.5	37.31	172.81	107.15	94.16	686.28	1492.7	786.18	392.97	318.89	168	95.49	6.8	4.45	93.35	25.61	6.02	16.59	58.16	4.93	1830.8
1	72	1	0	0	0	23.31	21	15	14	10	1	0	4	1	0	2	0	2	0	2	2	4	1	2	0	2.16	2.29		7.1	42.49	18.43	77.18	95.08	746.13	1532.93	800.61	110.19	306.02	209.29	127.32	9.11	4.64	123	67.35	5.7	6.55	102.1	6.22	2793.4
1	75	0	1	1	0	37.32	15	21	16	18	0	0	3	2	0	0	0	2	0	2	4	5	1	4	1	8.56	5.73			20.56	84.42	98.53	81.43	730.02	1383.38	690.87	131.93	290.18	171.92	123.27	6.38	4.47	127.41	25.35	5.83	13.13	122.36	7.18	2207.28
1	70	0	1	0	0	33.61	15	17	11	18	0	0	3	1	0	2	0	2	0	2	3	5	1	0	2	12.82	4.71			60.39	89.67	104.24	90.71	626.62	1184.86	716.31	191.37	290.01	177.61	119.2	4.78	4.2	208.12	18.36	5.04	11.49	48.12	4.72	2882.5
1	57	0	1	1	0		17		14		1	0	3	1	0	2	1	0	0	2	3	2	1	0	1	3.64				264.63	271.97	95.48	106.09	885.48	1509	693.79	143.86	290.61	197.61	119.74	5.17	4.56	76.58	38.24	4.75	11.5	55.58	6.09	1524.8
1	65	0	1	1	0	37.96	16	14	11	9	1	0	3	1	0	0	0	2	0	2	4	7	1	0	2	3.96	1.82		15.7	86.57	57.56	101.18	78.51	685.27	1402.01	701.66	262.08	303.54	162.3	109.16	7.01	4.56	69.23	56.58	5.63	12.95	66.53	4.74	1725.76
1	76	0	1	1	1	32.47	11	16	10	32	0	1	3	2	2	3	0	2	0	2	2	4	1	3	1	10.18		2.3		24.07		79.97		602.62	1785.1	682.42	367.07	306.33	172.36	122.98	5.04	4.31	102.77	29.01	5.85	12	106.97	4.76	1543.87
1	83	0	0	0	0	27.74	18	18	14	27	1	0	3	1	0	6	0	2	0	2	0	4	1	0	2	1.62	1.69	21.7	21.1	69.49		69.22		349.6	1862.52	722.59	253.73	319.78	205.56	140.2	4.44	4.26	126.28	24.19	5.45	14.08	75.36	4.63	1426.32
1	56	0	1	0	0	29.01	20	24	20	29	1	0	3	1	0	0	0	2	0	2	4	0	0	0	0	20.66	2.56	9	10	50.7		103.04		427.57	1726.31	746.92	314.1	298.06	196.3	133.7	5.17	4.65	69.9	28.52	6.5	18.93	49.99	5.34	1332.89
1	72	0	0	1	0		17		16		1	0	3	0	0	3	0	2	0	1	1	8	2	2	2					27.76		72.01		473.63	1928.77	715.41	377.45	293.53	185.95	112.73	6.76	4.93	72.77	24.69	7.79	20.33	95.89	6.1	1371.19
1	46	1	0	0	0	31.23	18	21	16	18	1	0	3	5	0	2	0	0	0	4	2	2	1	0	1	5.63	6.44	33.9	22.46	52.65		104.63		389.24	1276.82	757.09	48.14	312.93	192.85	128.31	3.26	4.47	45.7	8.97	3.28	7.52	42.74	2.77	491.37
1	65	0	1	1	1	30	25	23	15	13	0	1	4	2	0	3	1	2	0	2	2	0	0	0	1					42.88		110.07		499.1	1598.73	813.41	172.02	343.11	234.35	161.2	4.36	4.35	127.4	11.34	7.69	9.94	40.8	4.79	1011.3
1	70	0	0	0	0	29.39	18	15	18	12	0	0	3	1	2	3	1	2	0	2	1	0	0	0	1	4.11		14.15		37.5	64.49	79.17	76.39	479.49	1488.05	763.12	113.03	308.15	189.44	114.69	4.98	4.48	87.8	48.01	4.96	10.02	32.17	5.01	1544.67
1	61	1	0	0	0		28	16	29	14	0	0	4	2	2	6	0	2	0	2	3	0	0	0	2		1.13	5.11	4.96	31.83		89.51		358.1	1292.99	898.53	97.5	313.36	192.85	128.31	4.67	4.47	95.9	12.08	4.25	8.32	39.65	4.03	655.9
1	78	0	1	1	0		19		25		1	0	3	0	0	0	0	2	0	1	4	0	0	0	1	2.19		10.4		42.38	23.76	119.22	99.73	861.24	1845.51	709.27	224.81	312.93	238.33	172.93	5.52	5.63	97.55	48.8	7.69	19	37.61	6.51	1826.93
1	65	1	1	0	0	23.71	18		14		0	0	3	0	0	2	0	2	0	1	2	8	2	0	1	12.08		34.78		9.39		120.81		1288.85	1773.98	959.07	145.83	365.3	189.97	127.51	4.96	3.97	95.9	18.58	4.86	15.69	81.62	4.38	801.29
1	74	1	0	0	0	25.15		18		12	0	1	5	1	0	2	1	2	0	4	3	8	2	0	2		2.03		7.66	19.21		155.82		819.47	1424.3	1039.3	181.44	371.18	171.56	98.76	4.81	3.89	71.23	48.57	4.97	9.6	45.41	4.58	738.62
1	61	1	0	1	0	33.06	12	9	17	8	0	1	3	2	0	3	0	2	0	2	3	8	2	0	2		2.2		4.87	30.93		85.54		1041.18	1999.19	928.01	112.95	340.66	196.09	114.22	5.91	4.37	56.29	28.29	5.58	12.55	41.11	5.58	745.34
[truncated: 18 more columns]
